# Supplementary material for: Soil Antibiotic Pollution and Ecological Risk Assessment in the Pearl River Delta Region, China
Source: Toxics. 2025 Nov 20;13(11):1004. doi: 10.3390/toxics13111004 (PMC12656312; doi:10.3390/toxics13111004)
Supplement: Supplementary file 1 [file toxics-13-01004-s001.zip]

Archive with 1 entries (1 files):
- toxics-3970463-supplementary.pdf
